# Supplementary material for: The Potential of Plant Growth-Promoting Fungi Enhances the Growth, Yield, and Phytochemical Compounds of Oryza sativa L. (Maled Phai Cultivar) Under Field Conditions
Source: Plants (Basel). 2025 Jun 15;14(12):1839. doi: 10.3390/plants14121839 (PMC12196539; doi:10.3390/plants14121839)
Supplement: Supplementary file 1 [file plants-14-01839-s001.zip]

Archive with 1 entries (1 files):
- plants-3646604-supplementary.pdf
